# Supplementary material for: Bedaquiline inhibits the yeast and human mitochondrial ATP synthases
Source: Commun Biol. 2020 Aug 19;3:452. doi: 10.1038/s42003-020-01173-z (PMC7438494; doi:10.1038/s42003-020-01173-z)
Supplement: Supplementary file 4 — Supplementary Data 1 [file 42003_2020_1173_MOESM4_ESM.xlsx]

## Sheet: Yeast ATPase
			Yeast ATP hydrolysis						Og in MeOH
F1Fo in bicelles					SMP
BDQ uM	Exp 1	Exp 2	Exp 3		Og-A uM	Exp 1	Exp 2	Exp 3
74.4491	0.195876	0.193	0.222302		31.6024	0.236364	0.183929	0.179646
52.1144	0.183491	0.242188	0.184135		15.8012	0.205556	0.200893	0.210526
37.2245	0.217766	0.227895	0.188889		6.32047	0.226923	0.20381	0.222106							Note: There are 23 tabs!
18.6123	0.277654	0.189529	0.198936		1.26409	0.356818	0.366129	0.390741
7.44491	0.203535	0.234375	0.180402		0.252819	0.436552	0.430534	0.5
3.72245	0.221645	0.205051	0.175532		0.0505638	0.746875	0.667826	0.655455
1.48898	0.210471	0.220408	0.206111		0.0101128	0.912698	0.90678	0.917431
0.744491	0.253333	0.246597	0.245361		0.00101128	0.953125	1.02459	1.01923
0.372245	0.36875	0.242788	0.276374		0.000101128	0.950355	1.05217	0.95614
0.245682	0.378974	0.272	0.295652
0.0744491	0.540541	0.497861	0.434555
0.0372245	0.614973	0.697674	0.512766
0.0245682	0.643617	0.652174	0.647059
0.00744491	0.991352	1.07819	0.960674
0.00372245	1.01569	1.036	1.19412
0.000744491	1.11574	1.21702	1.16578
7.44491e-05	1.14525	1.13369	1.08081
SMP data					SMP
BDQ uM	Exp 1	Exp 2	Exp 3		Og-A uM	Exp 1	Exp 2	Exp 3
37.2245	0.1804	0.145	0.1981		31.6024	0.097	0.0697	0.0822
18.6123	0.1786	0.215	0.285		15.8012	0.0859	0.0937	0.0705
7.4449	0.2679	0.4735	0.3345		6.3205	0.1135	0.1053	0.1112
3.7225	0.2859	0.2741	0.3273		1.2641	0.4529	0.4416	0.4356
1.489	0.489	0.4879	0.5368		0.632	0.6228	0.6613	0.6108
0.7445	0.71	0.6674	0.5944		0.2528	0.7765	0.7817	0.7989
0.3722	0.7241	0.758	0.7412		0.0506	0.8632	0.8483	0.878
0.0744	0.9524	0.7514	0.8742		0.0101	0.8851	0.8864	0.89
0.0372	0.9086	0.8616	0.8497		0.0010113	0.8971	0.8856	0.9421
					0.00010113	0.891	0.8775	0.9158
	Nonlinear Regression
	Equation: Standard Curves, Four Parameter Logistic Curve
	f1 = min + (max-min)/(1 + (x/EC50)^(-Hillslope))
	f = if(x<=0, if(Hillslope>0,min,max), f1)

## Sheet: Yeast F1Fo BDQ
				ATP hydrolysis, Yeast F1Fo in bicelles
F1Fo					BDQ in MeOH							F1F0 prep	2012-09-19
µM BDQ	Exp 1	Exp 2	Expy 3										2013-01-16
	ΔA340nm	ΔA340nm	ΔA340nm										2013-01-29
74.4491	0.195876	0.193	0.222302										2013-02-20	BDQ
52.1144	0.183491	0.242188	0.184135
37.2245	0.217766	0.227895	0.188889
18.6123	0.277654	0.189529	0.198936
7.44491	0.203535	0.234375	0.180402
3.72245	0.221645	0.205051	0.175532
1.48898	0.210471	0.220408	0.206111
0.744491	0.253333	0.246597	0.245361
0.372245	0.36875	0.242788	0.276374
0.245682	0.378974	0.272	0.295652
0.0744491	0.540541	0.497861	0.434555
0.0372245	0.614973	0.697674	0.512766
0.0245682	0.643617	0.652174	0.647059
0.00744491	0.991352	1.07819	0.960674
0.00372245	1.01569	1.036	1.19412
0.000744491	1.11574	1.21702	1.16578
7.44491e-05	1.14525	1.13369	1.08081
Nonlinear Regression			Wednesday, February 27, 2013, 12:13:17 PM			Nonlinear Regression			Tuesday, February 12, 2013, 4:38:13 PM
Data Source: Data 1 in Feb26.JNB						Data Source: Copy of Copy of Data 1 in Run1.JNB
Equation: Standard Curves, Four Parameter Logistic Curve						Equation: Standard Curves, Four Parameter Logistic Curve
f1 = min + (max-min)/(1 + (x/EC50)^(-Hillslope))						f1 = min + (max-min)/(1 + (x/EC50)^(-Hillslope))
f = if(x<=0, if(Hillslope>0,min,max), f1)						f = if(x<=0, if(Hillslope>0,min,max), f1)
R	Rsqr	Adj Rsqr	Standard Error of Estimate			R	Rsqr	Adj Rsqr	Standard Error of Estimate
0.9911	0.9823	0.9812		0.0501		0.9733	0.9474	0.9405
	Coefficient	Std. Error	t	P			Coefficient	Std. Error	t
min	0.2116	0.0109	19.3959	<0.0001		min	0.1853	0.0421	4.3968
max	1.167	0.0222	52.5974	<0.0001		max	0.8923	0.0386	23.1393
EC50	0.0272	0.0025	10.9975	<0.0001		EC50	1.2787	0.2525	5.0634
Hillslope	-1.0426	0.0897	-11.6258	<0.0001		Hillslope	-1.0668	0.2401	-4.4435
Analysis of Variance:						Analysis of Variance:
Analysis of Variance:						Analysis of Variance:
	DF	SS	MS				DF	SS	MS
Regression	4	19.1327	4.7832			Regression	4	9.0698	2.2675
Residual	47	0.118	0.0025			Residual	23	0.0964	0.0042
Total	51	19.2507	0.3775			Total	27	9.1662	0.3395
Corrected for the mean of the observations:						Corrected for the mean of the observations:
	DF	SS	MS	F	P		DF	SS	MS
Regression	3	6.5476	2.1825	869.253	<0.0001	Regression	3	1.7357	0.5786
Residual	47	0.118	0.0025			Residual	23	0.0964	0.0042
Total	50	6.6656	0.1333			Total	26	1.8321	0.0705
Statistical Tests:						Statistical Tests:
Normality Test (Shapiro-Wilk)			Failed	(P = 0.0108)		Normality Test (Shapiro-Wilk)			Passed
W Statistic= 0.9386	Significance Level = 0.0500					W Statistic= 0.9281	Significance Level = 0.0500
Constant Variance Test		Failed	(P = 0.0053)			Constant Variance Test		Passed	(P = 0.8395)
Fit Equation Description:						Fit Equation Description:
[Variables]						[Variables]
x = {col(1),col(1),col(1)}						x = {col(1),col(1),col(1)}
y = {col(2,1,size(col(1))),col(3,1,size(col(1))),col(4,1,size(col(1)))}						y = {col(2,1,size(col(1))),col(3,1,size(col(1))),col(4,1,size(col(1)))}
reciprocal_y = 1/abs(y)						reciprocal_y = 1/abs(y)
reciprocal_ysquare = 1/y^2						reciprocal_ysquare = 1/y^2
'Automatic Initial Parameter Estimate Functions						'Automatic Initial Parameter Estimate Functions
sign(p,q) = if(xatymax(p,q)-xatymax(p,max(q)-q)>0,1,-1)						sign(p,q) = if(xatymax(p,q)-xatymax(p,max(q)-q)>0,1,-1)
[Parameters]						[Parameters]
min = min(y) ''Auto {{previous: 0.211596}}						min = min(y) ''Auto {{previous: 0.185275}}
max = max(y) ''Auto {{previous: 1.16702}}						max = max(y) ''Auto {{previous: 0.892312}}
EC50 = x50(x,y) ''Auto {{previous: 0.0272398}}						EC50 = x50(x,y) ''Auto {{previous: 1.27867}}
Hillslope = sign(x,y) ''Auto {{previous: -1.04263}}						Hillslope = sign(x,y) ''Auto {{previous: -1.06679}}
[Equation]						[Equation]
f1 = min + (max-min)/(1 + (x/EC50)^(-Hillslope))						f1 = min + (max-min)/(1 + (x/EC50)^(-Hillslope))
f = if(x<=0, if(Hillslope>0,min,max), f1)						f = if(x<=0, if(Hillslope>0,min,max), f1)
fit f to y						fit f to y
''fit f to y with weight reciprocal_y						''fit f to y with weight reciprocal_y
''fit f to y with weight reciprocal_ysquare						''fit f to y with weight reciprocal_ysquare
[Constraints]						[Constraints]
max>min						max>min
EC50>0						EC50>0
[Options]						[Options]
tolerance = 0.0000000001						tolerance = 0.0000000001
stepsize = 1						stepsize = 1
iterations = 1000						iterations = 1000
Number of Iterations Performed = 8						Number of Iterations Performed = 12

## Sheet: Human Og_1st exp
			Human Mitochondria Oligomycin A ATP synthesis
1 st exp (06-3-19) human oligomycin inhibition
RAW data human
			60 min
Oligomycin-A	0 min	60 min	CPM
μM	CPM	CPM	Repeated
0	15132	146190	141026
5e-06	19336	118400
5e-05	16196	105174
0.0005	14276	107456
0.001	16462	112200	110802
0.005	15010	97390	78202
0.05	16640	36996	34538
0.1	14422	37982
0.5	15190	30968
1	22606	29310
2	15380	37870
1.5 mMCyanide	15170	40342	39844
Processed data human
								Added	Added
Oligomycin-A	ATP produced			Dilution factor	(pmol*dilution)/	time		protein	protein	μg	mg		Cyanide sensitive
μM	(Pmol)	dilution	pmol*dilution	(100/122)	Dilution factor	(minutes)	pmol/min	(μg/ml)	(μl)	protein added	protein	pmol/min/mg	nmol/min/mg	% activity
0	0.341717	50	17.0859	0.82	20.8364	60	0.347273	5	10	0.05	5e-05	6945.47	6.94547	100
5e-06	0.242096	50	12.1048	0.82	14.762	60	0.246033	5	10	0.05	5e-05	4920.65	4.92065	70.847
5e-05	0.223745	50	11.1873	0.82	13.643	60	0.227383	5	10	0.05	5e-05	4547.67	4.54767	65.4768
0.0005	0.24291	50	12.1455	0.82	14.8116	60	0.24686	5	10	0.05	5e-05	4937.19	4.93719	71.0851
0.001	0.24237	50	12.1185	0.82	14.7787	60	0.246311	5	10	0.05	5e-05	4926.23	4.92623	70.9272
0.005	0.208142	50	10.4071	0.82	12.6916	60	0.211527	5	10	0.05	5e-05	4230.54	4.23054	60.9107
0.05	-0.0247569	50	-1.23784	0.82	-1.50957	60	-0.0251594	5	10	0.05	5e-05	-503.189	-0.503189	-7.24485
0.1	-0.00583577	50	-0.291788	0.82	-0.355839	60	-0.00593066	5	10	0.05	5e-05	-118.613	-0.118613	-1.70778
0.5	-0.0445882	50	-2.22941	0.82	-2.71879	60	-0.0453132	5	10	0.05	5e-05	-906.265	-0.906265	-13.0483
1	-0.0979267	50	-4.89634	1.82	-2.6903	61	-0.0448383	5	10	0.05	5e-05	-896.765	-0.896765	-12.9115
2	-0.0126339	50	-0.631694	2.82	-0.224005	62	-0.00373341	5	10	0.05	5e-05	-74.6683	-0.0746683	-1.07506
ATP standard data
x		y
ATP standard
pmol	cpm	cpm-cpm at 0 pmol
0	2902	0
0.04	5240	2338
0.08	11406	8504
0.12	10996	8094
0.2	28176	25274
0.4	66858	63956
0.6	149166	146264
1	336024	333122
2	1097894	1094992

## Sheet: Human Og_2nd exp
			Human Mitochondria Oligomycin A ATP synthesis
2nd exp (08-19-19) human oligomycin inhibition
RAW data human
			60 min
Oligomycin-A	0 min	60 min	CPM
μM	CPM	CPM	Repeated
0	21648	217174	230624
5e-05	21144	186936	201112
0.0005	16670	210130
0.001	18288	194118
0.005	22686	135334
0.007	19888	105584
0.01	18894	79842
0.05	18072	54880
0.1	19124	52976
0.5	21694	55462
1	20922	54984
2	20200	48594
1.5 mM Cyanide	25306	61332	54524
Processed data human
	Average							Added	Added
Oligomycin-A	ATP produced			Dilution factor	(pmol*dilution)/	time		protein	protein	μg	mg		Cyanide sensitive
μM	(Pmol)	dilution	pmol*dilution	(100/122)	Dilution factor	(minutes)	pmol/min	(μg/ml)	(μl)	protein added	protein	pmol/min/mg	nmol/min/mg	% activity	% inhibition
0	0.450788	50	22.5394	0.82	27.4871	60	0.458118	5	10	0.05	5e-05	9162.36	9.16236	100	0
5e-05	0.382751	50	19.1375	0.82	23.3385	60	0.388974	5	10	0.05	5e-05	7779.48	7.77948	84.907	15.093
0.0005	0.438129	50	21.9065	0.82	26.7152	60	0.445253	5	10	0.05	5e-05	8905.06	8.90506	97.1918	2.80816
0.001	0.393989	50	19.6994	0.82	24.0237	60	0.400395	5	10	0.05	5e-05	8007.9	8.0079	87.4	12.6
0.005	0.228165	50	11.4082	0.82	13.9125	60	0.231875	5	10	0.05	5e-05	4637.5	4.6375	50.6147	49.3853
0.007	0.155992	50	7.79958	0.82	9.51168	60	0.158528	5	10	0.05	5e-05	3170.56	3.17056	34.6042	65.3958
0.01	0.0830225	50	4.15112	0.82	5.06235	60	0.0843724	5	10	0.05	5e-05	1687.45	1.68745	18.4172	81.5828
0.05	0.00608734	50	0.304367	0.82	0.371179	60	0.00618632	5	10	0.05	5e-05	123.726	0.123726	1.35038	98.6496
0.1	-0.00432598	50	-0.216299	0.82	-0.263779	60	-0.00439632	5	10	0.05	5e-05	-87.9265	-0.0879265	-0.959649	100.96
0.5	-0.00579523	50	-0.289762	1.82	-0.15921	61	-0.00265349	5	10	0.05	5e-05	-53.0699	-0.0530699	-0.579217	100.579
1	-0.0044609	50	-0.223045	2.82	-0.079094	62	-0.00131823	5	10	0.05	5e-05	-26.3647	-0.0263647	-0.28775	100.288
2	-0.0232685	51	-1.18669	3.82	-0.310653	63	-0.00517755	5	10	0.05	5e-05	-103.551	-0.103551	-1.13018	101.13
ATP standard data
x		y
ATP standard
pmol	cpm	cpm-cpm at 0 pmol
0	2808	0
0.02	4550	1742
0.04	5702	2894
0.06	12136	9328
0.08	13344	10536
0.12	35386	32578
0.4	78980	76172
0.6	196840	194032
1	367934	365126
1.5	707718	704910
2	1045582	1042774

## Sheet: Human Og_3rd exp
				Human Mitochondria Oligomycin A ATP synthesis
3rd expl Human (08-21-191) oligomycin inhibition
RAW data Human
			60 min
Oligomycin-A	0 min	60 min	CPM
μM	CPM	CPM	Repeated points
0	21648	285520
5e-06	21144	260534
5e-05	16670	234242
0.0005	18288	210938	212936
0.001	22686	229196	192048
0.005	19888	109178	119788
0.007	18894	92016	94984
0.01	18072	80336
0.05	19124	42354
0.1	21694	42292
0.5	20922	42916
1	20200	38352
1.5 mM Cyanide	25306	56808	50614
Processed data human
	Average							Added	Added
Oligomycin A	ATP produced			Dilution factor	(pmol*dilution)/	time		protein	protein	μg	mg		Cyanide sensitive
μM	(Pmol)	dilution	pmol*dilution	(100/122)	Dilution factor	(minutes)	pmol/min	(μg/ml)	(μl)	protein added	protein	pmol/min/mg	nmol/min/mg	% activity	% inhibition
0	0.400901	50	20.045	0.82	24.4452	60	0.40742	5	10	0.05	5e-05	8148.39	8.14839	100	0
5e-05	0.36776	50	18.388	0.82	22.4244	60	0.373739	5	10	0.05	5e-05	7474.79	7.47479	91.7333	8.26668
0.0005	0.341803	50	17.0901	0.82	20.8416	60	0.347361	5	10	0.05	5e-05	6947.21	6.94721	85.2587	14.7413
0.001	0.302844	50	15.1422	0.82	18.4661	60	0.307769	5	10	0.05	5e-05	6155.37	6.15537	75.541	24.459
0.005	0.318754	50	15.9377	0.82	19.4362	60	0.323937	5	10	0.05	5e-05	6478.75	6.47875	79.5095	20.4905
0.007	0.127536	50	6.37679	0.82	7.77658	60	0.12961	5	10	0.05	5e-05	2592.19	2.59219	31.8123	68.1877
0.01	0.0970129	50	4.85065	0.82	5.91542	60	0.0985904	5	10	0.05	5e-05	1971.81	1.97181	24.1987	75.8013
0.05	0.0756702	50	3.78351	0.82	4.61403	60	0.0769006	5	10	0.05	5e-05	1538.01	1.53801	18.875	81.125
0.1	-0.0101281	50	-0.506403	0.82	-0.617564	60	-0.0102927	5	10	0.05	5e-05	-205.855	-0.205855	-2.52632	102.526
0.5	-0.0169325	50	-0.846626	0.82	-1.03247	60	-0.0172079	5	10	0.05	5e-05	-344.157	-0.344157	-4.22362	104.224
1	-0.0134791	50	-0.673953	0.82	-0.821894	60	-0.0136982	5	10	0.05	5e-05	-273.965	-0.273965	-3.36219	103.362
2	-0.0223922	50	-1.11961	0.82	-1.36538	60	-0.0227563	5	10	0.05	5e-05	-455.126	-0.455126	-5.58547	105.585
ATP standard data
x		y
ATP standard
pmol	cpm	cpm-cpm at 0 pmol
0	1084	0
0.04	5496	4412
0.08	28362	27278
0.12	25052	23968
0.4	143236	142152
0.6	298290	297206
1	725978	724894
1.5	1290654	1289570

## Sheet: Human Og_Average
				Human Mitochondria Oligomycin A ATP synthesis
		Expermints
	Oligomycin-A	1st	2nd	3rd
	μM	% activity	% activity	% activity
	0	100	100	100
	5e-05	65.4768	84.907	91.7333
	0.0005	71.0851	97.1918	85.2587
	0.001	70.9272	87.4	75.541
	0.005	60.9107	50.6147	79.5095
	0.007		34.6042	31.8123
	0.01		18.4172	24.1987
	0.05	-7.24485	1.35038	18.875
	0.1	-1.70778	-0.959649	-2.52632
	0.5	-13.0483	-0.579217	-4.22362
	1	-12.9115	-0.28775	-3.36219
	2	-1.07506	-1.13018	-5.58547

## Sheet: BDQ Human 1st exp
1 st exp (12-14-18) human Bedaquiline inhibition
			Fresh Mito
RAW data human
Bedaquiline	0 min	60 min
μM	CPM	CPM
0	6006	92638
0.05	8940	74102
0.1	7786	94746
0.2	7156	72322
0.5	9684	56168
0.65	8062	42740
0.85	7864	44402
2	6246	36248
5	6010	44000
1.5 mMCyanide	6908	38424
Processed data human
								Added	Added
Bedaquiline	ATP produced			Dilution factor	(pmol*dilution)/	time		protein	protein	μg	mg		Cyanide sensitive
μM	(pmol)	dilution	pmol*dilution	(100/122)	Dilution factor	(minutes)	pmol/min	(μg/ml)	(μl)	protein added	protein	pmol/min/mg	nmol/min/mg	% activity
0	0.175202	100	17.5202	0.82	21.3661	60	0.356101	4.9	10	0.049	4.9e-05	7267.37	7.26737	100
0.05	0.112288	100	11.2288	0.82	13.6937	60	0.228228	4.9	10	0.049	4.9e-05	4657.71	4.65771	64.0907
0.1	0.147709	100	14.7709	0.82	18.0132	60	0.300221	4.9	10	0.049	4.9e-05	6126.95	6.12695	84.3077
0.2	0.0970837	100	9.70837	0.82	11.8395	60	0.197325	4.9	10	0.049	4.9e-05	4027.03	4.02703	55.4126
0.5	0.052556	100	5.2556	0.82	6.40927	60	0.106821	4.9	10	0.049	4.9e-05	2180.02	2.18002	29.9974
0.65	-0.0225618	100	-2.25618	0.82	-2.75144	60	-0.0458574	4.9	10	0.049	4.9e-05	-935.864	-0.935864	-12.8776
0.85	-6.40262e-05	100	-0.00640262	0.82	-0.00780807	60	-0.000130135	4.9	10	0.049	4.9e-05	-2.65581	-0.00265581	-0.0365443
2	-0.0311643	100	-3.11643	0.82	-3.80053	60	-0.0633421	4.9	10	0.049	4.9e-05	-1292.7	-1.2927	-17.7877
5	-0.0122869	100	-1.22869	0.82	-1.4984	60	-0.0249733	4.9	10	0.049	4.9e-05	-509.66	-0.50966	-7.01299
ATP standard data
x		y
ATP standard
pmol	cpm	cpm-cpm at 0 pmol
0	3970	0
0.02	6172	2202
0.04	6798	2828
0.08	17118	13148
0.2	27802	23832
0.4	84402	80432
0.6	159978	156008
1	431782	427812

## Sheet: BDQ Human 2nd exp
					Human Mito	BDQ	ATP synthesis
2nd expl (12-17-18) human Bedaquiline inhibition
				Fresh Mito
RAW data human
			60 min
Bedaquiline	0 min	60 min	CPM
μM	CPM	CPM	Repeated
0	8406	56394	64018
0.05	7190	37178	37942
0.1	6990	41294	46116
0.2	7248	42848	42444
0.5	11240	41810	42788
0.65	9564	34164	36846
0.85	7330	34766	35774
2	7886	27558	18500
5	7636	21640	23954
1.5 mMCyanide	7560	27956	18128
Processed data human
	Average							Added	Added
Bedaquiline	ATP produced			Dilution factor	(pmol*dilution)/	time		protein	protein	μg	mg		Cyanide sensitive
μM	(Pmol)	dilution	pmol*dilution	(100/122)	Dilution factor	(minutes)	pmol/min	(μg/ml)	(μl)	protein added	protein	pmol/min/mg	nmol/min/mg	% activity
0	0.208716	100	20.8716	0.82	25.4532	60	0.424221	4.9	10	0.049	4.9e-05	8657.56	8.65756	100
0.05	0.0913256	100	9.13256	0.82	11.1373	60	0.185621	4.9	10	0.049	4.9e-05	3788.19	3.78819	43.7558
0.1	0.129443	100	12.9443	0.82	15.7857	60	0.263095	4.9	10	0.049	4.9e-05	5369.28	5.36928	62.0183
0.2	0.125094	100	12.5094	0.82	15.2554	60	0.254256	4.9	10	0.049	4.9e-05	5188.9	5.1889	59.9349
0.5	0.121127	100	12.1127	0.82	14.7716	60	0.246194	4.9	10	0.049	4.9e-05	5024.37	5.02437	58.0344
0.65	0.0642788	100	6.42788	0.82	7.83887	60	0.130648	4.9	10	0.049	4.9e-05	2666.28	2.66628	30.7972
0.85	0.0691496	100	6.91496	0.82	8.43288	60	0.140548	4.9	10	0.049	4.9e-05	2868.33	2.86833	33.1309
2	0.00236744	100	0.236744	0.82	0.288713	60	0.00481188	4.9	10	0.049	4.9e-05	98.2016	0.0982016	1.13429
5	-0.0210858	100	-2.10858	0.82	-2.57143	60	-0.0428572	4.9	10	0.049	4.9e-05	-874.637	-0.874637	-10.1026
ATP standard data
x		y
ATP standard
pmol	cpm	cpm-cpm at 0 pmol
0	3544	3544
0.02	6858	6858
0.04	8016	8016
0.08	13082	13082
0.12	14082	14082
0.2	35976	35976
0.4	65152	65152
1	220994	220994

## Sheet: BDQ Human 3rd exp
									Human Mito	BDQ	ATP synthesis
3rd exp Human (12-20-18) Human bedaquiline inhibition
				Fresh mito,
RAW data Human				BDQ in DMSO
Bedaquiline	0 min	60 min
μM	CPM	CPM
0	2170	87334
0.0005	1966	73998
0.005	1919	78574
0.05	2514	69092
0.1	1942	76980
0.2	1826	59664
0.5	1670	44484
0.65	2624	50198
0.85	1868	44452
1	1880	27726
2	2068	31482
5	1894	20676
1.5 mMCyanide	1794	28384
Processed data human
	Average							Added	Added
Bedaquiline	ATP produced			Dilution factor	(pmol*dilution)/	time		protein	protein	μg	mg		Cyanide sensitive
μM	(Pmol)	dilution	pmol*dilution	(100/122)	Dilution factor	(minutes)	pmol/min	(μg/ml)	(μl)	protein added	protein	pmol/min/mg	nmol/min/mg	% activity
0	0.208509	100	20.8509	0.82	25.4279	60	0.423798	4.5	10	0.045	4.5e-05	9417.74	9.41774	100
0.0005	0.169916	100	16.9916	0.82	20.7214	60	0.345357	4.5	10	0.045	4.5e-05	7674.6	7.6746	81.4909
0.005	0.184502	100	18.4502	0.82	22.5002	60	0.375003	4.5	10	0.045	4.5e-05	8333.41	8.33341	88.4863
0.05	0.149623	100	14.9623	0.82	18.2467	60	0.304112	4.5	10	0.045	4.5e-05	6758.05	6.75805	71.7588
0.1	0.179407	100	17.9407	0.82	21.8789	60	0.364648	4.5	10	0.045	4.5e-05	8103.28	8.10328	86.0427
0.2	0.123965	100	12.3965	0.82	15.1177	60	0.251962	4.5	10	0.045	4.5e-05	5599.16	5.59916	59.4533
0.5	0.0696421	100	6.96421	0.82	8.49294	60	0.141549	4.5	10	0.045	4.5e-05	3145.53	3.14553	33.4001
0.65	0.0833003	100	8.33003	0.82	10.1586	60	0.16931	4.5	10	0.045	4.5e-05	3762.44	3.76244	39.9505
0.85	0.0678024	100	6.78024	0.82	8.26858	60	0.13781	4.5	10	0.045	4.5e-05	3062.44	3.06244	32.5178
1	-0.00383185	100	-0.383185	1.82	-0.210541	60	-0.00350902	4.5	10	0.045	4.5e-05	-77.9782	-0.0779782	-0.827992
2	0.0118396	100	1.18396	2.82	0.419844	60	0.0069974	4.5	10	0.045	4.5e-05	155.498	0.155498	1.65111
5	-0.0389612	100	-3.89612	3.82	-1.01993	60	-0.0169988	4.5	10	0.045	4.5e-05	-377.75	-0.37775	-4.01105
ATP standard data
x		y
ATP standard
pmol	cpm	cpm-cpm at 0 pmol
0	628	0
0.02	1000	372
0.04	2360	1732
0.12	13186	12558
0.2	23754	23126
0.4	60818	60190
0.6	180908	180280
1	384242	383614

## Sheet: BDQ Human 4th exp
					Human Mito	BDQ	ATP synthesis
4th exp Human (12-12-28) Human bedaquiline inhibition
				Fresh mito,
RAW data Human				BDQ in DMSO
			60 min
Bedaquiline	0 min	60 min	CPM
μM	CPM	CPM	Repeated
0	1936	56111
5e-06	1650	46266	41440
5e-05	1480	44232	40068
0.0005	1468	35442
0.005	1548	35084
0.1	1476	42822
0.2	2132	35410
0.5	1528	34942
0.65	1540	29868
1	2376	24552
2	1348	19906
5	1140	13100
10	1666	17298	12694
1.5 mMCyanide	1540	15368
Processed data human
								Added	Added
Bedaquiline	ATP produced			Dilution factor	(pmol*dilution)/	time		protein	protein	μg	mg		Cyanide sensitive		Repeted points
μM	(Pmol)	dilution	pmol*dilution	(100/122)	Dilution factor	(minutes)	pmol/min	(μg/ml)	(μl)	protein added	protein	pmol/min/mg	nmol/min/mg	% activity	nmol/min/mg	% activity
0	0.1828	100	18.28	0.82	22.2927	60	0.371544	4.2	10	0.042	4.2e-05	8846.29	8.84629	100
5e-06	0.125118	100	12.5118	0.82	15.2583	60	0.254305	4.2	10	0.042	4.2e-05	6054.88	6.05488	68.4454	6.96497	78.7332
5e-05	0.116572	100	11.6572	0.82	14.2161	60	0.236936	4.2	10	0.042	4.2e-05	5641.32	5.64132	63.7705	6.5997	74.6041
0.0005	0.0963669	100	9.63669	0.82	11.7521	60	0.195868	4.2	10	0.042	4.2e-05	4663.52	4.66352	52.7172
0.005	0.0940433	100	9.40433	0.82	11.4687	60	0.191145	4.2	10	0.042	4.2e-05	4551.07	4.55107	51.4461
0.1	0.130173	100	13.0173	0.82	15.8748	60	0.26458	4.2	10	0.042	4.2e-05	6299.52	6.29952	71.2109
0.2	0.0910784	100	9.10784	0.82	11.1071	60	0.185119	4.2	10	0.042	4.2e-05	4407.59	4.40759	49.8241
0.5	0.0935231	100	9.35231	0.82	11.4053	60	0.190088	4.2	10	0.042	4.2e-05	4525.89	4.52589	51.1615
0.65	0.0686562	100	6.86562	0.82	8.37271	60	0.139545	4.2	10	0.042	4.2e-05	3322.5	3.3225	37.5581
1	0.0348187	100	3.48187	1.82	1.91312	60	0.0318853	4.2	10	0.042	4.2e-05	759.173	0.759173	8.58182	0.766765	8.66764
2	0.0173939	100	1.73939	2.82	0.616806	60	0.0102801	4.2	10	0.042	4.2e-05	244.764	0.244764	2.76686
5	-0.0210934	100	-2.10934	3.82	-0.552184	60	-0.00920306	4.2	10	0.042	4.2e-05	-219.12	-0.21912	-2.47698
10	-0.0221354	100	-2.21354	4.82	-0.45924	60	-0.007654	4.2	10	0.042	4.2e-05	-182.238	-0.182238	-2.06005
ATP standard data
x		y
ATP standard
pmol	cpm	cpm-cpm at 0 pmol
0	44	0
0.02	472	428
0.04	1018	974
0.12	7240	7196
0.2	19560	19516
0.4	57038	56994
0.6	152444	152400
1	304028	303984
2	536024	535980

[truncated: 13 more sheets: BDQ Human 5th exp, BDQ Human Average, BDQ Human Pooled, Yeast Mito Oligo, Og Exp 2, Og Exp 3, Og Average, Yeast Mito BDQ, BDQ Exp 2, BDQ Exp 3, BDQ Average, New BDQ, New BDQ 2]
